# Supplementary material for: Pentamethylquercetin Regulates Lipid Metabolism by Modulating Skeletal Muscle-Adipose Tissue Crosstalk in Obese Mice
Source: Pharmaceutics. 2022 May 29;14(6):1159. doi: 10.3390/pharmaceutics14061159 (PMC9227162; doi:10.3390/pharmaceutics14061159)
Supplement: Supplementary file 1 [file pharmaceutics-14-01159-s001.zip]

Archive with 1 entries (1 files):
- pharmaceutics-1690083-supplementary.pdf
